# Supplementary material for: Measurement of oxygen consumption rate in mouse aortic tissue
Source: Biol Methods Protoc. 2025 Apr 24;10(1):bpaf031. doi: 10.1093/biomethods/bpaf031 (PMC12054972; doi:10.1093/biomethods/bpaf031)
Supplement: bpaf031_Supplementary_Data [file bpaf031_supplementary_data.zip]

Archive with 1 entries (1 files):
- Supplementary Material.pptx
